# Supplementary material for: Population Dynamics of the Widespread Alien Decapod Species, Brown Shrimp (Penaeus aztecus), in the Mediterranean Sea
Source: Animals (Basel). 2025 Feb 14;15(4):561. doi: 10.3390/ani15040561 (PMC11851461; doi:10.3390/ani15040561)
Supplement: Supplementary file 1 [file animals-15-00561-s001.zip]

Archive with 3 entries (3 files):
- Deval and Deniz_Supplementary Table S2.pdf
- Deval and Deniz_Supplementary Table S3.pdf
- Deval and Deniz_Supplementary_Table S1.pdf
